# Supplementary material for: The prognostic utility of GRACE risk score in predictive cardiovascular event rate in STEMI patients with successful fibrinolysis and delay intervention in non PCI-capable hospital: a retrospective cohort study
Source: BMC Cardiovasc Disord. 2016 Nov 8;16:212. doi: 10.1186/s12872-016-0383-3 (PMC5100095; doi:10.1186/s12872-016-0383-3)
Supplement: Additional file 1: — Prognostic value of GRACE. The dataset for the prognostic value of GRACE risk score analysis. (XLSX 52 kb) [file 12872_2016_383_MOESM1_ESM.xlsx]

## Sheet: study1.1
	Body_weight	Height (m)	BMI	GRACE score	GRACE group (0=low, 1= intermediate to high)	SBP(mmHg)	DBP(mmHg)	HR(bpm)	EF	Time from onset to SK (mins)	Time from SK to PCI (mins)	DM (0=no 1=yes)	HT (0=no 1=yes)	DLP (0=no 1=yes)	Smoking (0=no 1=yes)	Prior MI (0=no 1=yes)	CHF (0=no 1=yes)	PAD (0=no 1=yes)	Stroke (0=no 1=yes)	CKD (0=no 1=yes)	Prior PCI (0=no 1=yes)	ASA (0=no 1=yes)	Clopidogrel (0=no 1=yes)	LMWH (0=no 1=yes)	Hb (g/dl)	Potassium (mmol/L)	Creatinine (mg/dl)	Trop t (ng/ml)	Infarct artery (0=non anterior 1= anterior)	Angiography ( 0=SVD 1= DVD 2=TVD 3=normal)	0=non PCI 1=PCI	Target lesion (0=LAD 1=LCX 2=RCA)	lesion type (0=A 1=B1 2=B2 3=C)	POBA (0=no 1=yes)	Thrombus aspiration (0=no 1=yes)	DES (0=no 1=yes)	BMS (0=no 1=yes)	lesion length (mm)	Diameter(mm)	Number stent use	hematoma (0=no 1=yes)	hematemesis (0=no 1=yes)	hematuria (0=no 1=yes)	GI bleeding (0=no 1=yes)	Blood transfusion ( 0=no 1=yes)	CIN (0=no 1=yes)	Stroke (0=no 1=yes)	death (0=no 1=yes)	ACS1M (0=no 1=yes)
	60	1.6	23.44	164	1	90	60	36	60	114	4426	0	1	0	0	0	0	0	0	0	0	1	1	0	11.9	3.7	1	4.6	0	1	1	2	2	0	0	0	1	16	4	1	0	0	0	0	0	0	0	0	0
	57	1.48	26.0226	88	0	100	60	88	52.8	120	5950	0	0	1	0	0	0	0	0	0	0	1	1	1	13	4	0.7	5.87	0	2	1	2	2	0	0	0	1	8	2.75	1	0	0	0	0	0	0	0	0	0
	49	1.55	20.3954	151	1	70	40	72	51	180	6225	0	0	0	1	0	0	0	0	0	0	1	1	1	11.4	3.7	0.9	1.37	0	1	1	2	0	0	0	1	0	24	2.5	1	0	0	0	0	0	0	0	0	0
	48	1.63	18.0662	163	1	137	68	74	60.1	240	3998	0	0	0	1	0	0	0	0	0	0	1	1	1	13.4	4.1	0.9	5.33	1	0	1	0	3	0	0	0	1	32	3	1	0	0	0	0	0	0	0	0	0
	60	1.57	24.3418	121	0	110	70	68	62	240	11280	0	0	0	1	0	0	0	0	0	0	1	1	1	12.4	3.8	0.8		0	1	1	2	0	0	0	0	1	11	3.5	1	0	0	0	0	0	0	0	0	0
	63	1.65	23.1405	135	1	120	80	64	49	660	13049	0	0	0	0	0	0	0	0	0	0	1	1	1	15.3	3.4	0.9		0	2	1	2	3	0	0	1	0	84	4	3	0	0	0	0	0	0	0	0	0
	59	1.65	21.6713	110	0	100	70	64	65	390	14115	0	1	1	1	0	0	0	0	0	0	1	1	1	14.1	3.8	1		0	1	1	2	1	0	0	0	1	24	2.5	1	0	0	0	0	0	0	0	0	0
	55	1.55	22.8928	68	0	110	57	46	62	120	12000	1	0	0	0	0	0	0	0	0	0	1	1	1	12	3.8	0.55	1500	0	2	1	2	0	0	0	0	1	24	2.25	1	0	0	0	0	0	0	0	0	0
	60	1.6	23.4375	170	1	100	87	96	32	265	15865	1	0	1	0	0	0	0	0	0	0	1	1	1	8.1	3.36	1.13		0	2	1	0	3	0	0	1	0	56	2.75	2	0	0	0	0	0	0	0	0	0
	79	1.65	29.0174	107	0	127	80	118	53	145	5505	0	0	0	1	0	0	0	0	0	0	1	1	1	14.2	3.9	0.8	2.49	1	1	1	0	2	0	0	1	0	28	4	1	0	0	0	0	0	0	0	0	0
	80	1.65	29.3848	107	0	127	80	118	53	145	5505	0	0	0	1	0	0	0	0	0	0	1	1	1	14.2	3.9	0.8	2.49	1	1	1	0	2	0	0	1	0	28	4	1	0	0	0	0	0	0	0	0	0
	61	1.57	24.7475	121	0	130	80	80	40	157	3482	1	1	0	0	0	0	0	0	0	0	1	1	0	14.4	3.8	0.7	3.28	0	2	1	0	2	0	0	1	0	40	2.75	2	0	0	0	0	0	0	0	0	0
	51	1.55	21.2279	147	1	73	42	60	72	300	5636	0	1	0	1	0	0	0	0	0	0	1	1	1	13.1	3.7	1.5	50	0	1	1	2	2	0	0	1	0	26	3	2	0	0	0	0	0	0	0	0	0
	62	1.58	24.8358	112	0	80	60	70	65	150	3016	0	0	0	1	0	0	0	0	0	0	1	1	1	12.4	3.2	1	4.94	0	0	1	2	1	0	0	0	1	15	3.5	1	0	0	0	0	0	0	0	0	0
	64	1.62	24.3865	111	0	70	40	50	52.8	95	6079	0	0	0	1	0	0	0	0	0	0	1	1	1	13	3.3	1.3	50	0	1	1	2	1	0	0	1	0	18	3	1	0	0	0	0	0	0	0	0	0
	67	1.68	23.7387	128	1	127	72	60	58.3	210	3120	0	1	1	0	0	0	0	0	0	0	1	1	1	14	3.5	1.4	0.234	0	1	1	2	1	0	0	1	0	23	3.5	1	0	0	0	0	0	0	0	0	0
	46	1.45	21.8787	125	0	50	30	58	40	95	8045	1	0	0	1	0	0	0	0	0	0	1	1	1	11.6	3.6	0.7	10	0	0	1	2	2	0	0	1	0	23	3.5	1	0	0	0	0	0	0	0	0	0
	63	1.68	22.3214	59	0	102	57	70		80	14762	0	0	1	1	0	0	0	0	0	0	1	1	1	15.4	3.4	1.1	50	1	0	1	0	2	0	0	1	0	28	2.75	1	0	0	0	0	0	0	0	0	0
	60	1.5	26.6667	128	1	140	100	68		173	4709	0	0	1	1	0	0	0	0	0	0	1	1	1	13.4	3.2	0.8		1	0	1	0	2	0	0	1	0	18	3.5	1	0	0	0	0	0	0	0	0	0
	59	1.6	23.0469	79	0	130	80	80	46.41	70	9029	1	0	0	1	0	0	0	0	0	0	1	1	1	14.2	3.5	0.87	50	1	0	1	0	0	0	0	1	0	36	3	2	0	0	0	0	0	0	0	0	0
	50	1.6	19.5312	141	1	126	75	67	51	60	28665	0	0	0	1	0	0	0	0	0	0	1	1	1	13.7	3.6	0.99		0	1	1	2	2	0	0	0	1	14	4	1	0	0	0	0	0	0	0	0	0
	53	1.56	21.7784	84	0	70	50	66	45	270	2490	1	1	1	1	0	0	0	0	0	0	1	1	1	11.3	4.5	1.3	2000	0	1	1	2	1	0	0	1	0	23	3.5	1	0	0	0	0	0	0	0	0	0
	74	1.74	24.4418	97	0	90	60	50	49	65	14402	0	0	1	0	0	0	0	0	0	0	1	1	1	14.4	4	0.86		0	0	1	2	1	0	0	1	0	15	3.5	1	0	0	0	0	0	0	0	0	0
	51	1.45	24.2568	149	1	104	61	84	45	240	2194	1	1	1	1	1	0	0	0	1	0	1	1	1	11.7	2.18	2.18	10000	1	1	1	0	1	0	0	1	0	28	2.75	1	0	0	0	0	0	0	0	0	0
	53	1.7	18.3391	102	0	107	72	58	61.7	240	18779	0	0	0	1	0	0	0	0	0	0	1	1	1	11.4	3.5	0.9	50	0	1	1	2	3	0	0	1	0	28	3.5	1	0	0	0	0	0	0	0	0	0
	50	1.59	19.7777	80	0	120	70	64	53	150	12885	0	0	0	1	0	0	0	0	0	0	1	1	1	14.5	3.7	1		0	0	1	2	0	0	0	1	0	18	3.5	1	0	0	0	0	0	0	0	0	0
	57	1.5	25.3333	117	0	105	68	77	65	180	12707	0	1	0	0	0	0	0	0	0	0	1	1	1	12	3.65	1.2	4465	0	2	1	1	3	0	0	1	0	35	2.75	2	0	0	0	0	0	0	0	0	0
	62	1.65	22.7732	119	0	183	99	79	62	135	3180	0	1	0	1	0	0	0	0	0	0	1	1	1	14	3.7	1.1	1850	0	1	1	1	2	0	0	1	0	18	2.25	1	0	0	0	0	0	0	0	0	0
	40	1.5	17.7778	156	1	110	70	86	40	165	4350	0	0	0	0	0	0	0	0	0	0	1	1	1	10.7	3.7	0.5		1	0	1	0	0	1	1	0	0				0	0	0	0	0	0	0	0	0
	40	1.55	16.6493	103	0	70	40	44	62	36	19364	0	0	0	1	0	0	0	0	0	0	1	1	1	16.1	3.2	0.7		0	1	1	2	3	0	0	1	0	46	3	2	0	0	0	0	0	0	0	0	0
	62	1.6	24.2187	98	0	136	104	60	59.6	135	1715	1	1	1	0	0	0	0	0	0	0	1	1	1	13.9	3.4	1		1	0	1	0	2	0	0	1	0	28	3	1	0	0	0	0	0	0	0	0	0
	72	1.68	25.5102	99	0	149	97	108	49	120	17586	1	1	0	1	0	0	0	0	0	0	1	1	1	12	3	1.03	123	0	2	1	2	2	0	0	0	1	25	3.5	1	0	0	0	0	0	0	0	0	0
	72	1.7	24.9135	119	0	142	82	84	64.7	85	6245	0	0	0	1	0	0	0	0	0	0	1	1	1	12.7	3.2	1		0	0	1	2	1	0	0	0	1	51	3.5	2	0	0	0	0	0	0	0	0	0
	79	1.55	32.8824	138	1	90	60	75	34.6	120	26370	0	1	1	1	0	0	0	0	0	0	1	1	1	10.2	4	1		1	1	1	0	0	0	0	1	0	16	2.75	1	0	0	0	0	0	0	0	0	0
	68	1.65	24.977	129	1	135	97	80	42	73	4322	0	1	0	1	0	0	0	0	0	0	1	1	1	15.8	3.4	1.23	4.8	0	0	1	0	2	0	0	1	0	11	2.25	1	0	0	0	0	0	0	0	0	0
	44	1.5	19.5556	158	1	85	54	102	58	161	6199	0	1	0	1	0	0	0	0	0	0	1	1	1	12.9	3.6	0.73	3	0	0	1	2	0	0	0	1	0	11	4	1	0	0	0	0	0	0	0	0	0
	44	1.5	19.5556	158	1	85	54	102	58	161	6199	0	1	0	1	0	0	0	0	0	0	1	1	1	12.9	3.6	0.73	3	0	0	1	2	0	0	0	1	0	11	4	1	0	0	0	0	0	0	0	0	0
	60	1.55	24.974	94	0	90	50	80	49	80	5736	0	0	0	1	0	0	0	0	0	0	1	1	1	16.2	6	0.9	1000	0	0	1	2	0	0	0	1	0	18	3	1	0	0	1	0	0	0	0	0	0
	61	1.6	23.8281	116	0	113	60	86	52	84	16089	0	0	0	1	0	0	0	0	0	0	1	1	1	10.9	4.6	0.88		1	1	1	0	0	0	0	0	1	18	2.5	1	0	0	0	0	0	0	0	0	0
	65	1.62	24.7676	104	0	127	94	82	40	90	11910	0	1	0	0	0	0	0	0	0	0	1	1	1	15.3	4.3	0.95		0	0	1	2	1	0	0	1	0	18	3.5	1	0	0	0	0	0	0	0	0	0
	76	1.6	29.6875	112	0	100	70	90	56.6	960	12960	0	1	1	0	0	0	0	0	0	0	1	1	1	10	3.1	2.1	43.2	0	1	1	2	1	0	0	1	0	23	4	1	0	0	0	0	0	0	0	0
	34	1.5	15.1111	138	1	99	65	100	79	120	3104	0	0	0	0	0	0	0	0	0	0	1	1	1	11.9	4	1.5	7566	0	0	1	2	2	1	1	0	0				0	0	0	0	0	0	0	1	0
	34	1.5	15.1111	138	1	99	65	100	79	120	3104	0	0	0	0	0	0	0	0	0	0	1	1	1	11.9	4	1.5	7566	0	0	1	2	2	1	1	0	0				0	0	0	0	0	0	0	1	0
	50	1.62	19.052	127	1	115	79	68	49	300	12500	0	0	0	0	0	0	0	0	0	0	1	1	1	11.1	3.86	1.1		0	1	1	2	1	0	0	1	0	28	2.75	1	0	0	0	0	0	0	0	0	0
	76	1.65	27.9155	106	0	120	70	70		180	11940	0	1	1	0	0	0	0	0	0	0	1	1	1	14.6	4.5	1.4		1	0	1	0	3	0	0	1	0	41	3.5	2	0	0	0	0	0	0	0	0	0
	45	1.6	17.5781	114	0	160	110	44		80	12780	0	0	0	1	0	0	0	0	1	0	1	1	1	11.3	3.03	3.11	5178	1	0	0										0	0	0	0	0	0	0	0	0
	40	1.55	16.6493	80	0	70	40	72	47	180	13010	0	0	0	0	0	0	0	0	0	0	1	1	1	7.5	4.8	0.7	653	0	3	0										0	0	0	0	0	0	0	0	0
	48	1.55	19.9792	131	1	121	75	56	70	120	3057	0	1	0	1	1	1	0	0	0	0	1	1	1	13.1	4	1.5		1	0	1	0	2	0	0	1	0	28	3	1	0	0	0	0	0	0	0	0	0
	50	1.5	22.2222	110	0	115	60	64	39	120	34410	1	0	1	0	0	0	0	0	0	0	1	1	1	12.4	4.6	1.1		1	1	1	0	3	0	0	1	0	23	3	1	0	0	0	0	0	0	0	0	0
	50	1.5	22.2222	143	1	90	60	90	47.2	2497	4234	1	1	1	0	0	0	0	0	0	0	1	1	1	11.1	4.3	0.8	168	1	0	0										0	0	0	0	0	0	0	0
	75	1.6	29.2969	90	0	110	70	76	62.79	270	17355	0	0	0	1	0	0	0	0	0	0	1	1	1	14.8	3.8	0.95	33.1	0	0	1	2	1	0	0	1	0	18	3	1	0	0	0	0	0	0	0	0	0
	62	1.74	20.4783	89	0	149	90	74	67	120	17400	0	1	1	1	0	0	0	0	0	0	1	1	0	14.6	4	0.8	4.13	0	0	0										0	0	0	0	0	0	0	0	0
	61	1.6	23.8281	83	0	161	89	80	79.8	390	9850	0	1	0	1	0	0	0	0	0	0	1	1	1	14.2	3.9	0.92	0.004	1	3	0										0	0	0	0	0	0	0	0	0
	52	1.65	19.1001	130	1	137	81	56	44.8	120	7195	0	0	0	1	0	0	0	0	0	0	1	1	1	16.1	4	0.97	50	1	3											0	0	0	0	0	0	0	0	0
	70	1.7	24.2215	112	0	112	83	110	51	120	13356	1	1	0	0	0	0	0	0	0	0	1	1	0	13.7	3.1	1.6	2000	0	1	0										0	0	0	0	0	0	0	0	0
	71	1.75	23.1837	75	0	160	100	60	51	120	9660	0	1	0	0	0	0	0	0	0	0	1	1	1	13.2	3.6	0.76	2000	0	2	0										0	0	0	0	0	0	0	0	0
	52	1.6	20.3125	144	1	124	75	90	44	284	14854	0	0	0	0	0	0	0	0	0	0	1	1	1	11.5	4.2	0.79		1	1	0										0	0	0	0	0	0	0	0	0
	64	1.67	22.9481	90	0	160	100	66	59	65	8443	0	1	1	0	0	0	0	0	0	0	1	1	1	13.2	4	1.4	10000	1	0	0										0	0	0	0	0	0	0	0	0
	41	1.51	17.9817	131	1	170	94	88	37	120	17330	0	0	0	1	1	1	1	1	1	1	1	1	1	9.9	3.28	0.82		0	2	0										0	0	0	0	0	0	0	0	0
	63	1.6	24.6094	133	1	118	75	62	61	120	33455	0	0	0	1	1	0	0	0	0	0	1	1	1	13.3	4.04	0.84		0	0	1	2	3	0	0	1	0	52	3	2	0	0	0	0	0	0	0	0	0
	55	1.55	22.8928	136	1	80	50	96	54	120	4405	0	0	0	1	0	0	0	0	0	0	1	1	1	11.6	4.5	1	1730	0	0	0										0	0	0	0	0	0	0	0	0
	65	1.7	22.4913	75	0	109	58	98	49	180	5990	0	0	0	1	0	0	0	0	0	0	1	1	1	17.2	3.9	0.6	146.4	1	3	0										0	0	0	0	0	0	0	0	0
	60	1.5	26.6667	147	1	90	60	87	58.5	360	7200	1	1	0	0	0	0	0	0	0	0	1	1	1	38	4.05	0.55	9687	0	2	0										0	0	0	0	0	0	0	0	0
	40	1.54	16.8663	171	1	114	68	86	63.7	60	28650	0	1	0	1	0	1	0	0	0	0	1	1	1	10	4.2	1.25	29.5	0	2	1	2	1	0	0	1	0	14	2.75	1	0	0	0	0	0	0	0	0	0
	59	1.6	23.0469	136	1	126	78	70	44	180	17330	1	1	0	1	0	1	0	0	0	0	1	1	0	16.7	5	1.15		0	2	0										0	0	0	0	0	0	0	0	0
	65	1.6	25.3906	123	0	119	59	96	64	150	13235	0	0	0	1	0	0	0	0	0	0	1	1	1	14.2	4.1	1.22	22.4	0	1	0										0	0	0	0	0	0	0	0	0
	59	1.62	22.4813	101	0	120	80	88	56.5	170	8055	1	1	1	0	0	0	0	0	1	0	1	1	1	13.5	4.1	1.72	11.7	1	0	0										0	0	0	0	0	0	0	0	0
	56	1.55	23.3091	139	1	127	89	74	48	110	8602	0	0	0	0	0	0	0	0	0	0	1	1	1	12	3.2	0.5	2000	1	0	0										0	0	0	0	0	0	0	0	0
	56	1.55	23.3091	95	0	110	70	58	44	180	12840	1	0	0	0	0	0	0	0	1	0	1	1	1	10.3	3.6	1.9	2000	1	0	0										0	0	0	0	0	0	0	0	0
	63	1.54	26.5643	77	0	100	70	72	64.9	120	10080	1	1	1	0	0	0	0	0	0	0	1	1	1	10	3.2	0.78		0	2	0										0	0	0	0	0	0	0	0	0
	63	1.55	26.2227	84	0	146	81	76	50	120	6810	1	1	1	0	0	0	0	0	0	0	1	1	1	10.5	3.74	1.12		1	0	0										0	0	0	0	0	0	0	0	0
	65	1.55	27.0552	141	1	100	79	93	57	240	18762	0	1	0	1	0	0	0	0	0	0	1	1	1	10.1	4.1	1.2	50	1	0	0										0	0	0	0	0	0	0	0	0
	70	1.55	29.1363	146	1	119	88	100	26	310	11760	1	1	1	1	0	0	0	0	0	0	1	1	1	13.3	3.2	1.1	10000	1	2	0										0	0	0	0	0	0	0	0	0
	45	1.5	20	88	0	100	60	82	40	165	14055	0	1	0	0	0	0	0	0	0	0	1	1	1	11.8	3.5	0.7	2000	1	1	0										0	0	0	0	0	0	0	0	0
	59	1.5	26.2222	134	1	87	49	50	67	160	3945	0	0	0	1	0	0	0	0	0	0	1	1	1	10.1	3.8	1.1	1068	0	1	1	2	3	0	0	1	0	24	3	1	0	0	0	0	0	0	0	0	0
	60	1.55	24.974	106	0	80	50	60	45	250	7160	0	0	0	1	1	0	0	0	0	0	1	1	0	14	4.1	0.8	3707	0	2	1	2	1	0	0	0	1	14	4	1	0	0	0	0	0	0	0	0	0
	45	1.6	17.5781	123	0	129	82	74	54	242	12505	0	0	0	1	0	0	0	0	0	0	1	1	1	10	3.6	0.84	229	0	0	1	2	3	0	0	1	0	56	3	2	0	0	0	0	0	0	0	0	0
	62	1.55	25.8065	130	1	156	52	88	52	25	2165	1	1	1	1	0	0	0	0	0	0	1	1	1	13.4	4.8	1.6		1	1	0										0	0	0	0	0	0	0	0
	54	1.6	21.0937	98	0	148	88	70	80	210	14110	0	0	0	1	0	0	0	0	0	0	1	1	1	11.8	3.9	0.75	15	1	0	0										0	0	0	0	0	0	0	0	0
	41	1.55	17.0656	92	0	170	90	74	73	365	16620	0	0	0	1	0	0	0	0	0	0	1	1	0	11.7	3.9	0.59	739	0	3	0										0	0	0	0	0	0	0	0	0
	40	1.45	19.025	167	1	140	54	130	42.4	120	9607	0	0	0	0	0	0	0	0	0	0	1	1	1	14.1	4.05	2.9		1	2	0										0	0	0	0	0	0	0	0	0
	50	1.58	20.0288	104	0	2.77	60	61	74.8	120	23040	0	0	0	1	0	0	0	0	0	0	1	1	1	14	4.5	1.2	205	1	0	0										0	0	0	0	0	0	0	0
	45	1.55	18.7305	99	0	100	50	48	52	60	115207	0	0	0	1	0	0	0	0	0	0	1	1	1	11.4	2.77	0.93	1299	0	0	1	2	0	0	0	1	0	24	3.5	1	0	0	0	0	0	0	0	0	0
	52	1.65	19.1001	117	0	129	76	56		106	51454	0	0	0	1	0	0	0	0	0	0	1	1	0	13.4	3.78	1.08		0	3	0										0	0	0	0	0	0	0	0	0
	52	1.55	21.6441	104	0	135	74	80	76.6	180	7920	0	0	1	1	0	0	0	0	0	0	1	1	1	10.3	3.6	0.89		0	3	0										0	0	0	0	0	0	0	0	0
	57	1.6	22.2656	97	0	40	20	110	48	187	16823	1	1	1	0	0	0	0	0	0	0	1	1	1	11	4.2	0.7		1		0										0	0	0	0	0	0	0	0	0
	50	1.6	19.5312	106	0	125	76	66	49.2	720	19000	0	0	0	0	1	0	0	0	0	0	1	1	1	13	3.68	0.5	698.8	1	0	1	0	0	0	0	1	0	28	2.5	1	0	0	0	0	0	0	0	0	0
	65	1.72	21.9713	74	0	170	120	72	60	300	6492	0	1	0	1	0	0	0	0	0	0	1	1	1	13.6	4.4	0.7	2000	0	2	1	0	3	0	0	1	0	46	2.75	2	0	0	0	0	0	0	0	0	0
	62	1.6	24.2187	142	1	80	50	45	45	210	19755	0	1	0	0	0	0	0	0	0	0	1	1	1	14.7	4.1	1.3	50	0	0	0										0	0	0	0	0	0	0	0	0
	75	1.7	25.9516	82	0	100	60	65	55	180	3960	0	1	0	1	0	0	0	0	0	0	1	1	1	12.7	4.3	0.6	129	0	0	0										0	0	0	0	0	0	0	0	0
	55	1.63	20.7008	105	0	150	90	100	44.8	150	5780	0	1	0	0	0	0	0	0	0	0	1	1	1	14	3.9	1		1	0	0										0	0	0	0	0	0	0	0	0
	48	1.58	19.2277	196	1	110	70	100	24	82	23040	0	1	0	0	1	1	0	0	1	0	1	1	1	10.2	5.48	2.16	15.76	0	2	0										0	0	0	0	0	0	0	0	0
	64	1.59	25.3155	98	0	134	81	67	65	360	12085	0	0	0	1	0	0	0	0	0	0	1	1	1	15.5	3.8	1.02	2000	1	0	0										0	0	0	0	0	0	0	0	0
	59	1.65	21.6713	94	0	166	108	58	44.2	97	20143	0	1	1	1	0	0	0	0	0	0	1	1	1	14.6	4.5	0.77	7588	1	1	1	0	2	0	0	1	0	29	2.75	2	0	0	0	0	0	0	0	0	0
	63	1.57	25.5588	128	1	129	72	94	55	360	11160	0	1	0	1	0	0	0	0	0	0	1	1	1	11.5	3.5	1.19	2000	0	1	1	2	1	1	0	1	0	23	4	1	0	0	0	0	0	0	0	0	0
	68	1.65	24.977	61	0	222	132	74		225	3465	0	1	1	1	0	0	0	0	0	0	1	1	1	14.2	4	1.16		1	0	1	0	2	0	0	1	0	26	3.5	1	0	0	0	0	0	0	0	0	0
	73	1.65	26.8136	106	0	125	110	76	53.3	60	15800	0	1	1	0	0	0	0	0	0	0	1	1	1	14.4	3.84	1.2	211	0	0	0										0	0	0	0	0	0	0	0	0
	65	1.65	23.8751	70	0	100	60	68	45.6	170	41760	0	0	1	0	0	0	0	0	0	0	1	1	1	12.6	4.1	1.1	10	0	0	1	2	2	0	0	0	1	23	3.5	1	0	0	0	0	0	0	0	0	0
	70	1.72	23.6614	116	0	128	84	94	34	295	8405	0	0	1	0	0	0	0	0	0	0	1	1	1	13.1	3.7	1.4	10	1	1	1	0	1	0	0	1	0	23	4	1	0	0	0	0	0	0	0	0	0
	61	1.57	24.7475	105	0	120	90	96	60	120	15540	0	1	1	0	0	0	0	0	0	0	1	1	1	13.2	3.1	0.94	50	1	0	1	0	2	0	0	1	0	18	3	1	0	0	0	0	0	0	0	0	0
	55	1.62	20.9572	102	0	100	60	60	44	53	13979	0	1	1	1	0	0	0	0	0	0	1	1	1	10.2	3.44	0.86		0	0	1	2	0	0	0	1	0	42	3	2	0	0	0	0	0	0	0	0	0
	65	1.55	27.0552	141	1	120	80	80	65	230	18804	0	1	0	1	0	0	0	0	0	0	1	1	1	10.9	3.8	0.8	164.4	0	2	1	2	2	0	0	1	0	38	3.25	1	0	0	0	0	0	0	0	0	0
	59	1.59	23.3377	126	1	110	70	110	55	69	13115	1	1	1	1	0	0	0	0	0	0	1	1	1	14.2	3.2	0.55	2000	0	2	1	2	1	1	0	0	0				0	0	0	0	0	0	0	0	0
			22.66	109	0	220	130	75	57	240	8640	0	1	0	0	0	0	0	0	0	0	1	1	1	11.2	3.6	1.01	50	0	2	0										0	0	0	0	0	0	0	0	0
			20.38	151	1	95	63	60	63	120	31680	0	0	0	0	0	0	0	0	0	0	1	1	1	12.1	3.6	1.23	50	1	2	1	1	1	0	0	1	0	24	3	1	0	0	0	0	0	0	0	0	0
			21.64	125	0	78	48	102	47	217	24373	0	1	0	0	0	0	0	0	0	0	1	1	1	10	5	0.68	257	1	0	1	0	0	0	0	1	0	18	2.75	1	0	0	0	0	0	0	0	0	1
			21.64	125	0	78	48	102	47	217	24373	0	1	0	0	0	0	0	0	0	0	1	1	1	10	5	0.68	257	1	0	1	0	0	0	0	1	0	18	2.75	1	0	0	0	0	0	0	0	0	0
			15.2	139	1	124	84	80	30	307	13264	0	0	0	1	0	0	0	0	0	0	1	1	1	12.3	3.6	0.7	489	0	1	1	0	3	0	0	1	0	18	2.5	1	0	0	0	0	0	0	0	0	1
			15.2	139	1	124	84	80	30	307	13264	0	0	0	1	0	0	0	0	0	0	1	1	1	12.3	3.6	0.7	489	0	1	1	0	3	0	0	1	0	18	2.5	1	0	0	0	0	0	0	0	0	0
			25.39	92	0	140	80	68	77	220	36850	0	0	1	1	0	0	0	0	0	0	1	1	1	14.9	4.5	0.79	50	0	1	1	2	1	0	0	1	0	23	3.5	1	0	0	0	0	0	0	0	0	0
			15.23	150	1	95	56	72	75.8	283	11583	0	0	1	0	0	0	0	0	0	0	1	1	1	10.8	4.2	0.93	428.6	0	0	0										0	0	0	0	0	0	0	0	0
			21.48	137	1	152	96	80	56	176	14775	0	0	0	1	0	0	0	0	0	0	1	1	1	13.1	3.4	0.94	106	1	1	0										0	0	0	0	0	0	0	0	0
			25.59	145	1	100	70	68	47	237	18030	0	0	0	1	0	0	0	0	0	0	1	1	1	11.2	3.7	1	2000	1	1	1	0	3	0	0	0	1	28	3	1	0	0	0	0	0	0	0	0	0
			27.34	89	0	136	64	64	49	208	12972	0	0	0	1	0	0	0	0	0	0	1	1	1	13	3.8	1.28	118.9	1	0	0										0	0	0	0	0	0	0	0	0
			26.95	119	0	140	80	72	41.8	180	37560	0	1	0	0	0	0	0	0	0	0	1	1	1	14.8	3.6	1.04	100	0	1	1	2	3	1	0	1	0	36	3	2	0	0	0	0	0	0	0	0	0
			25.68	123	0	130	75	87	41	155	15665	0	1	0	0	0	0	0	0	0	0	1	1	1	11.9	3.3	0.86	158	0	2	0										0	0	0	0	0	0	0	0	0
			19.55	131	1	96	63	72	72.9	149	7126	0	0	0	0	0	0	0	0	0	0	1	1	1	11.6	3.5	0.99	50	1	0	1	0	1	0	0	1	0	14	3	1	0	0	0	0	0	0	0	0	0
			18.73	149	1	150	80	56	61	162	15987	0	0	0	1	0	0	0	0	0	0	1	1	1	11.6	3.8	1.09	50	0	2	0										0	0	0	0	0	0	0	0	0
			17.26	104	0	92	68	60	67	186	6036	0	0	0	0	0	0	0	0	0	0	1	1	1	13.8	3.4	0.79	50	0	0	0	2	2	0	0	1	0	15	3	1	0	0	0	0	0	0	0	0	0
			21.87	132	1	164	100	107	57	310	12600	0	0	0	0	0	0	0	0	0	0	1	1	1	13.5	3.5	0.88	178	0	1	0										0	0	0	0	0	0	0	0	0
			23.18	127	1	105	76	74	62	163	4386	0	1	1	0	0	0	0	0	0	0	1	1	1	14.5	3.8	0.89	50	0	2	0										0	0	0	0	0	0	0	0	0
			20.81	132	1	109	76	93	77	126	30079	0	0	0	0	0	0	0	0	0	0	1	1	1	14.5	3.5	0.83	50	0	2	1	2	1	0	0	1	0	18	3	1	0	0	0	0	0	0	0	0	0
			20	143	1	70	40	60	79	210	12897	0	0	0	0	0	0	0	0	0	0	1	1	1	11	2.2	0.7	7.23	0	0	1	2	0	0	0	1	0	51	3.5	2	0	0	0	0	0	0	0	0	0
			24.21	132	1	116	80	100	37	181	3374	0	0	0	0	0	0	0	0	0	0	1	1	1	13.9	3.9	0.99	2000	1	0	1	0	3	0	0	1	0	33	3	1	0	0	0	0	0	0	0	0	0
			19.53	140	1	120	70	72	41	275	28729	0	0	0	1	0	0	0	0	0	0	1	1	1	12.8	3.8	1.66	576	1	2	0										0	0	0	0	0	0	0	0	0
			19.53	140	1	120	70	72	41	275	28729	0	0	0	1	0	0	0	0	0	0	1	1	1	12.8	3.8	1.66	576	1	2	0										0	0	0	0	0	0	0	0	0
			22.26	112	0	90	50	80	81	699	11559	0	0	1	0	0	0	0	0	0	0	1	1	1	11	3.6	1	33.3	0	3	0										0	0	0	0	0	0	0	0	0
			20.31	154	1	90	58	49	54	325	1455	0	0	1	0	1	0	0	0	0	0	1	1	1	10.8	3.4	1.26	2	0	1	1	2	3	0	0	1	0	28	2.75	1	0	0	0	0	0	0	0	0	0
			19.56	119	0	150	90	88	44	240	2270	0	1	0	1	0	0	0	0	0	0	1	1	1	13.9	4.7	0.98	1030	1	0	1	0	0	0	0	1	0	8	3	1	0	0	0	0	0	0	0	0	0
			25.71	101	0	112	78	90	61	485	14711	0	0	1	1	0	0	0	0	0	0	1	1	1	14	3.7	1.13	2000	0	1	1	1	1	0	0	1	0	33	2.75	1	0	0	0	0	0	0	0	0	0
			15.62	131	1	160	90	72	64	200	11306	0	0	0	0	0	0	0	0	0	0	1	1	1	14.7	3.3	1.04	2000	1	2	1	0	1	0	0	1	0	28	2.75	1	0	0	0	0	0	0	0	0	0
			19.92	151	1	95	56	76	62	140	9714	0	1	1	0	0	0	0	0	0	0	1	1	1	13	3.3	1.38	100	1	1	0										0	0	0	0	0	0	0	0	0
			20.81	123	0	116	62	66	56.7	120	15660	0	0	0	0	0	0	0	0	0	0	1	1	1	12.1	3	1.3	1665	0	0	1	2	0	0	0	1	0	24	3	1	0	0	0	0	0	0	0	0	0
			24.6	84	0	106	74	64	57	156	15459	1	0	0	0	0	0	0	0	0	0	1	1	1	14	3.59	0.88	50	0	2	0										0	0	0	0	0	0	0	0	0
			24.52	151	1	90	60	79	48	270	10350	0	0	0	0	0	0	0	0	0	0	1	1	1	12.5	2.8	0.71	447	1	1	1	0	1	0	0	1	0	11	2.75	1	0	0	0	0	0	0	0	0	0
			28	89	0	127	87	90	51	229	10981	1	1	1	0	0	0	0	0	0	0	1	1	1	16.5	4.1	0.74	100	1	3	0										0	0	0	0	0	0	0	0	0
			18.82	127	1	65	56	52	42	323	7135	0	0	0	1	0	0	0	0	0	0	1	1	1	11.5	3.3	1.14	2000	0	1	1	1	0	0	0	1	0	14	3.5	1	0	0	0	0	0	0	0	0	0
			20.7	103	0	80	50	48	64.8	140	5245	0	0	0	1	0	0	0	0	0	0	1	1	1	12.1	2.9	1.09	50	0	0	1	2	0	0	0	1	0	12	3.5	1	0	0	0	0	0	0	0	0	0
			20.7	87	0	70	40	39	51	320	8845	0	0	0	1	0	0	0	0	0	0	1	1	1	9.6	4	0.95	100	0	2	0										0	0	0	0	0	0	0	0	0
			23.72	127	1	115	72	82	52	76	15314	1	1	1	0	0	0	0	0	0	0	1	1	1	11.6	3.7	0.96	100	1	2	0										0	0	0	0	0	0	0	0	0
			25.23	108	0	111	74	70	61	36	15774	0	1	1	1	0	0	0	0	0	0	1	1	1	14.5	3.1	0.83	50	1	2	0										0	0	0	0	0	0	0	0	0
	49	1.45	23.3056	132	1	120	70	98	53.9	120	36000	0	0	0	0	0	0	1	0	0	0	1	1	1	11.4	3.5	1.6		0	1	0										0	0	0	0	0	0	0	0	0
	74	1.6	28.9062	82	0	150	100	80	56.8	90	20160	0	0	0	0	0	0	0	0	0	0	1	1	1	14.7	3.5	0.94	7178	0	1	1	2	1	0	0	1	0	18	3.5	1	0	0	0	0	0	0	0	0	0
	44	1.55	18.33	128	1	120	77	99	46.6	60	12395	0	1	1	1	0	0	0	0	0	0	1	0	1	11	3.2	0.8	9.45	0	2	0										0	0	0	0	0	0	0	0	0
	43	1.47	20.476	100	0	106	62	94	42	220	2490	1	0	0	1	0	0	0	0	0	0	1	0	1	13.3	4.2	0.7	15.46	1	2	1	0	2	0	0	0	1	19	3	1	0	0	0	0	0	0	0	0	0
	47	1.47	21.75	104	0	130	80	80	47.6	250	2915	0	1	1	1	0	0	0	0	0	0	1	0	1	12.6	3.6	0.8	2.6	0	1	1	2	1	0	0	0	1	28	3	1	0	0	0	0	0	0	0	0	0
	59	1.66	21.4109	90	0	140	90	88		120	8795	1	0	1	1	0	0	0	0	0	1	1	1	1	11.9	3.9	0.85		1	0	1	0	1	0	0	1	0	18	3	1	0	0	0	0	0	0	0	0	0
	53	1.5	23.5556	99	0	160	60	70	61	225	9570	0	1	0	1	0	0	0	1	0	0	1	1	1	12.9	4	0.9	19	0	2	1	1	2	0	0	1	0	13	4	1	0	0	0	0	0	0	0	0	0
	50	1.5	22.2222	152	1	120	80	70		120	17280	1	1	1	0	1	0	0	0	0	0	1	1	1	12.3	4.8	1.3	0.74	0	0	1	2	3	1	0						0	0	0	0	0	0	0	0	0
	59.5	1.57	24.1389	102	0	110	70	90	38.3	240	13495	0	1	0	0	0	0	0	0	0	0	1	1	0	12.6	3.9	0.9	1.4	1	1	1	0	2	0	0	0	1	41	2.75	2	0	0	0	0	0	0	0	0	0
	48	1.53	20.5049	123	0	80	50	54	60	170	5470	0	0	0	1	0	0	0	0	0	0	1	1	1	13.1	4	0.6	11.6	0	1	1	2	1	0	0	1	0	18	2.75	1	0	0	0	0	0	0	0	0	0
	41	1.5	18.2222	151	1	40	0	70	26.4	120	8760	0	1	0	1	1	0	0	0	0	0	1	1	1	10.6	4.2	0.9		1	0	1	0	2	0	0	0	1	18	2.5	1	0	0	0	0	0	0	0	0	0
[truncated: 24 more columns]
